# Supplementary material for: Development of a Patient-Derived 3D Immuno-Oncology Platform to Potentiate Immunotherapy Responses in Ascites-Derived Circulating Tumor Cells
Source: Cancers (Basel). 2023 Aug 16;15(16):4128. doi: 10.3390/cancers15164128 (PMC10452550; doi:10.3390/cancers15164128)
Supplement: Supplementary file 1 [file cancers-15-04128-s001.zip]

Archive with 9 entries (9 files):
- Figure S1 - Patient-derived 3D Immuno-Oncology Platform.jpg
- Figure S2 - Patient-derived 3D Immuno-Oncology Platform.jpg
- Figure S3 - Patient-derived 3D Immuno-Oncology Platform.jpg
- Figure S4 - Patient-derived 3D Immuno-Oncology Platform.jpg
- Table S1 - Patient-derived 3D Immuno-Oncology Platform.pdf
- Table S2 - Patient-derived 3D Immuno-Oncology Platform.pdf
- Table S3 - Patient-derived 3D Immuno-Oncology Platform.pdf
- Table S4 - Patient-derived 3D Immuno-Oncology Platform.pdf
- Table S5 - Patient-derived 3D Immuno-Oncology Platform.pdf
